# Supplementary material for: CEG 2.0: an updated database of clusters of essential genes including eukaryotic organisms
Source: Database (Oxford). 2020 Dec 11;2020:baaa112. doi: 10.1093/database/baaa112 (PMC7731928; doi:10.1093/database/baaa112)
Supplement: baaa112_Supp [file baaa112_supp.zip]

Archive with 2 entries (2 files):
- supplementary figure1.pdf
- supplementary table1.docx
